# Supplementary material for: Effects of FecB Mutation on Estrus, Ovulation, and Endocrine Characteristics in Small Tail Han Sheep
Source: Front Vet Sci. 2021 Nov 22;8:709737. doi: 10.3389/fvets.2021.709737 (PMC8646036; doi:10.3389/fvets.2021.709737)
Supplement: Supplementary file 1 [file Data_Sheet_1.xlsx]

## Sheet: Table S1
Table S1. The litter size and FecB genotype in the selected sheep
ID	genotype	first	second	third
7666	++	1
7690	++	1	1	1
7522	++	1
7692	++	1	1
7693	++	1	1
7595	++	1	1	1
7685	++	1	1	2
7591	++	1	1
7604	++	1
7559	++	1
7523	++	1	1
7633	++	1	1
7632	++
7478	++	1
7686	++	1	1
7618	++	2	1
7507	++	1	1
7638	++	1
7584	++	2	2
7691	++	1	1	1
7508	++	1	1
7515	++	1	1
7477	++	1
7689	++	1	1
7630	++	1	1
7489	++	1
7525	++	1
7461	++	1
7562	++	1	1
7586	++
7615	++	1	2
7498	++	1
7677	++	1	1
7670	++	4	1
7516	++	1
7519	++	1	1
7668	++
7551	++
7550	++
7678	++
7680	++
3106	++	1	1
3496	++	2
4006	++
4023	++	1
4025	++	1	1
4177	++	1
4214	++	1	1	1
4282	++	1
4500	++
4528	++	1
4573	++
4576	++
4764	++
4855	++
4980	++
009	++	4	2	3
011	++	1	1	1
012	++	2	2	2
014	++	2	1
027	++	1	2	2
048	++	1
049	++	1	2
051	++	2	3	3
052	++	2
053	++	1	2	2
054	++	1
056	++	1	1
063	++	2	2	3
065	++	3	2
068	++	2
073	++	3
079	++	2	1
103	++		2
124	++	1
125	++		1
129	++		1
139	++	1
151	++	1
159	++		2
164	++		2
165	++	1
170	++		2
171	++	2
173	++	3	3	4
178	++	2	1
189	++	3
210	++	3	3
211	++	3	2
215	++	2	2
218	++	2	2
220	++	2
223	++	3
226	++	3
231	++	3	2
236	++	2	2
241	++	2	2
242	++
252	++	3	2
253	++	2
257	++	2
258	++	3	2
259	++	2
261	++	2
262	++	2
263	++	2	2	2
264	++	3	2
265	++	2
267	++	3	4	1
280	++	1	1
285	++	2
287	++	3
289	++	2
294	++	2
300	++	2	3
304	++	2	3
305	++	1
307	++	2
314	++	2
317	++	4
337	++	2	1	2
354	++
362	++	2	2
363	++	3	2
382	++	2	2	2
384	++	2	1
423	++	2
429	++	3	4
446	++	3
448	++	2
454	++	3	2
457	++	2	2
458	++	2	3
459	++	2	2
463	++	4	4	4
469	++	2	3	3
472	++	1	2	1
479	++
484	++
491	++
492	++
500	++
7473	B+
7644	B+	1	1
7499	B+	1
7628	B+	1	1	2
7455	B+	2
7547	B+	1	2
7622	B+	2	2	2
7457	B+	2
7619	B+	2	2	3
7616	B+	2	2	3
7617	B+	2	3	1
7606	B+	1	2
7660	B+	2	3
7518	B+	2
7497	B+	2	2
7679	B+	2	1	1
7650	B+	2	2	2
7635	B+	1	1	3
7513	B+	2	2
7661	B+	2	3
7598	B+	1	1
7464	B+	1	2
7671	B+	2	2
7589	B+	2	3
7643	B+	2	2
7531	B+	1
7545	B+	2
7456	B+	1
7658	B+	1	3
7645	B+	1	2	2
7634	B+	3	2
7585	B+	2	3
7483	B+	2	3
7695	B+	1	1
7574	B+	1	3
7553	B+	2	1	2
7463	B+	4	4
7454	B+	1
7620	B+	1	2
7673	B+	1	2	2
7637	B+	2	2	2
7655	B+	2
7560	B+	1
7491	B+
7631	B+	2	3
7496	B+	1	1	1
7603	B+	2	2	2
7694	B+	1	1
7503	B+	2
7486	B+
7526	B+	1
7613	B+
7462	B+
7511	B+	2
7488	B+	2	1
7492	B+	2
7642	B+	1	2
7605	B+	2	3	2
7636	B+
7555	B+	1	1
7532	B+	2
7529	B+	1	1
7612	B+	2	2	3
7459	B+
7509	B+	3
7667	B+	3	2
7578	B+	1	1
7676	B+	3
7539	B+	1
7573	B+	2	2
7652	B+	1
7609	B+	2	2	3
7548	B+	1	1
7552	B+	1
7675	B+	1	1
7588	B+	2	2
7537	B+	3	2
7579	B+	2	3
7471	B+	2
7514	B+	2
7533	B+	3	2
7472	B+	1
7607	B+	1	3	5
7683	B+	1
7664	B+	1
7543	B+	1	3
7657	B+	1	1
7534	B+	2	2
7460	B+	2	4
7469	B+	2
7623	B+	1
7484	B+
7629	B+	1
7639	B+
7647	B+	1
7540	B+
7466	B+
7482	B+
7575	B+	1	2
7572	B+
7570	B+	2	2
7563	B+	2
7567	B+	2	1
7569	B+	3
7571	B+	2	1
3004	B+	2	1
3018	B+	1
3028	B+	2	1	3
3076	B+	4	2
3078	B+	2	3
3110	B+	2	3
3164	B+	2	1
3174	B+	1
3180	B+	2	1	2
3188	B+	1	2	3
3194	B+	2	1	2
3208	B+	1
3224	B+	3
3246	B+	1	2
3248	B+	2	1
3260	B+
3308	B+
3310	B+	2	2	2
3412	B+	3	2
3452	B+	2	3	1
3456	B+	2	2
3458	B+	2	2
3486	B+	2	1
4016	B+	1	3	1
4039	B+	2
4041	B+	2
4044	B+	2
4055	B+	2	2
4062	B+	2	3
4064	B+	3	2	4
4079	B+
4085	B+	2
4093	B+	1	2	2
4101	B+	2	1
4112	B+	2
4136	B+	2
4142	B+	1	2
4151	B+
4160	B+	2	2
4170	B+	1
4184	B+
4227	B+
4231	B+
4238	B+	2
4256	B+	1
4263	B+	1
4310	B+	2
4313	B+
4329	B+	3
4387	B+
4460	B+
4461	B+	2
4509	B+	2
4510	B+	2
4537	B+	1
4546	B+	1
4550	B+
4552	B+
4554	B+
4555	B+
4557	B+
4572	B+
4585	B+
4742	B+
4746	B+
4748	B+
4852	B+
4879	B+	2	1	1
4892	B+	2	2	3
4893	B+	2
4898	B+	2	3	4
4899	B+	3	3
4902	B+	4	3	2
4943	B+	2	2	2
2-N2-3468	B+	2	2
001	B+	2	2	3
002	B+	1	2
003	B+	1
005	B+	3	3	3
007	B+	1
013	B+	1	3	3
016	B+	2	1
018	B+	2
020	B+	1
021	B+	2
023	B+	3	3
025	B+	2	2
026	B+	2
028	B+	2	3	4
029	B+	3	3	2
032	B+	2	2
030	B+	2	2	2
033	B+	2	3	3
035	B+	1	2
037	B+	3	2
038	B+	3	4
039	B+	2	2	2
040	B+	3	3
041	B+	3	3	3
042	B+	1	1	2
043	B+	2	3	5
045	B+	2	3	2
046	B+	3	3	3
050	B+	2
055	B+	2
057	B+	3
061	B+	4	4	4
062	B+	2	3
064	B+	2	3	3
066	B+	2	3
069	B+	3	3	2
070	B+	3
072	B+	3
074	B+	3	2	4
075	B+	3	3	3
076	B+	2	2
077	B+	2	1	3
078	B+	3
081	B+	3	3
083	B+		1
087	B+	2
088	B+		2
090	B+	1
091	B+	2
093	B+		1
094	B+		1
098	B+		2
102	B+		2
104	B+		1
105	B+		1
107	B+		1
109	B+	1
110	B+		1
113	B+	2
115	B+	2
117	B+		2
118	B+		2
121	B+		2
126	B+	2
128	B+		2
132	B+		2
133	B+		2
138	B+	2
140	B+		2
141	B+	2
142	B+	2
143	B+		2
145	B+		2
146	B+		2
147	B+	1	2
148	B+	1
149	B+	2	2
150	B+	1
152	B+	3	3	2
154	B+	2	3	2
156	B+	2	3
158	B+	1
160	B+	2
161	B+	2
163	B+	2	3	4
166	B+	2	4
168	B+	2	2
172	B+		3	4
174	B+	2
175	B+	2
176	B+	2
179	B+	2	2	2
180	B+	2
182	B+	4
183	B+	2	4	4
185	B+	1
186	B+	3	3
187	B+	3
190	B+	3
192	B+	3	3
193	B+	3	3
194	B+	3
195	B+	2
196	B+	2
197	B+	3	3
198	B+	2	3	3
199	B+
200	B+	1
204	B+	2	2
205	B+	3	2
212	B+	3
213	B+	3	2
214	B+	3	2
217	B+	2
221	B+	4	2
222	B+	3	2
224	B+	3	2	3
228	B+
229	B+	2	2
234	B+		2	2
235	B+	1
237	B+	2
238	B+	2	2	4
243	B+	2
244	B+	1
245	B+	2	3	4
246	B+	2	2	2
247	B+	3
248	B+	2
250	B+	3
254	B+	3
255	B+	3
256	B+	3
260	B+	3
266	B+	2	3	2
268	B+	1	2
270	B+	3	3
271	B+	1
275	B+	2	3
276	B+	2	2
277	B+	1	2
278	B+	2	2
282	B+	2
288	B+	3	4	5
290	B+	2	3
291	B+	3	4	3
292	B+	3	1	3
293	B+	3
301	B+	2	3	4
302	B+	3	3	5
303	B+	2	2	2
306	B+	3	3	3
308	B+	2	2	3
309	B+	3	3
310	B+	3
311	B+
312	B+	2	3
316	B+	2	3	2
318	B+		2	3
319	B+	2	1	5
320	B+	2	2
333	B+	2	1	2
334	B+	2
336	B+	2
338	B+
324	B+	1
325	B+	1
327	B+	2	2
329	B+	1	2	2
330	B+	2	3
345	B+	3	2
347	B+	1
349	B+	2
350	B+	2	2
351	B+	2
355	B+	3
357	B+	2
358	B+	2
361	B+	3	4	3
365	B+	2	2
366	B+	2
367	B+	1
370	B+	2
373	B+	2	2
374	B+	1
377	B+	2
381	B+	2	3
386	B+	2	2
390	B+	2	2
391	B+	2	2
393	B+	4	3
395	B+	2	1	1
397	B+	3	4
399	B+	2
406	B+	3	4
409	B+	3
410	B+	4
411	B+	4	5	5
412	B+	3
413	B+	2	2
414	B+	2	2
418	B+	2	2
419	B+	3	2
420	B+	2	2	2
422	B+	4	4	4
424	B+	4	4	4
431	B+	4	4	4
432	B+	3	4
434	B+	3	3
438	B+	1	4	3
439	B+	3
440	B+
441	B+
442	B+
444	B+
445	B+
447	B+
449	B+
452	B+
456	B+
460	B+
462	B+
464	B+
465	B+
467	B+
474	B+
475	B+
476	B+
478	B+
481	B+
488	B+
494	B+
495	B+
7682	BB
7535	BB	3	2
7520	BB	2	2
7688	BB	1	1	2
7494	BB
7597	BB	2	2	2
7501	BB	2	1
7602	BB	4	2	2
7626	BB	2	4
7468	BB	2
7475	BB	2	4
7500	BB	3
7672	BB	2	2
7556	BB	1	1
7467	BB	2	2
7536	BB	2	2
7625	BB	1	3	1
7505	BB	1	3
7656	BB	1	3	3
7561	BB	1	3
7624	BB	2
7493	BB	3	2
7600	BB	2	2	1
7590	BB	2	1	3
7687	BB	3
7474	BB	1
7627	BB	2	3
7665	BB	4	2
7654	BB	3
7582	BB	2	3
7549	BB	2	2
7479	BB	3	2
7527	BB	3	2
7506	BB	4	4
7502	BB	2
7659	BB	3	3
7681	BB	1	3	2
7640	BB	1	3	2
7674	BB	1	2
7583	BB	1
7581	BB	3	1
7601	BB	1
7546	BB	2	2
7653	BB	3
7487	BB	1
7458	BB
7648	BB
7504	BB	1	2
7530	BB
7542	BB	2	3
7517	BB	2
7596	BB	2	5
7663	BB	2	2
7610	BB	2	4
7669	BB	3
7587	BB	2	1
7580	BB	2
7490	BB	3
7557	BB	3	1
7611	BB	1	2	3
7541	BB	2	1
7470	BB	2	1
7485	BB
7651	BB	1
7465	BB	4
7510	BB	4
7608	BB	2	3	3
7662	BB	2	2
7592	BB	2
7480	BB	1
7481	BB	2	2
7646	BB	2
7594	BB	4	3	3
7524	BB	3	3
7614	BB
7495	BB	2	2
7641	BB	3	1
7558	BB
7544	BB	2	2
7476	BB
7684	BB	2	2
7599	BB	2	2	2
7649	BB	3	1
7554	BB
7521	BB	5
7621	BB	2
7453	BB
7528	BB
7512	BB
7593	BB
7538	BB
7568	BB
7565	BB
7566	BB
7564	BB
7576	BB
7577	BB
3014	BB
3033	BB
3034	BB	2	2
3066	BB	3	2
3128	BB	3
3132	BB	4	4
3158	BB	1	2
3202	BB	2	1
3218	BB	2	3
3220	BB	2	2
3228	BB	1	2	4
3254	BB	2
3270	BB	1	1
3426	BB	1	1	7
3436	BB	2	1	4
3442	BB	2	2
3482	BB	2
4011	BB	1
4040	BB	4	2
4042	BB	3	4
4052	BB	2
4078	BB	1	4	4
4092	BB	1	2
4097	BB
4131	BB	2
4139	BB	2	3
4195	BB	1	3
4216	BB
4219	BB	3
4220	BB	3
4224	BB	2	2
4253	BB
4264	BB	3	2
4266	BB
4305	BB	3
4309	BB
4311	BB
4356	BB
4362	BB	3
4381	BB
4421	BB
4447	BB
4476	BB
4521	BB	3
4548	BB	4
4551	BB
4594	BB
4704	BB
4714	BB
4732	BB
4750	BB
4783	BB
4801	BB
4811	BB
4854	BB
4864	BB
4875	BB
4929	BB
4993	BB
2-N2-4030	BB	1	2
004	BB	3	3
006	BB	3
008	BB	3
010	BB	2	3	2
015	BB	2	2	5
017	BB	2	2	2
019	BB	1	3
022	BB	2
024	BB	2	3
031	BB	3	1	3
034	BB	2	5
036	BB	3	3
044	BB	3
047	BB	1	1	2
058	BB	3	3	2
059	BB	3	4
060	BB	2	2
067	BB	3	4
071	BB	3	4
080	BB
082	BB
084	BB
085	BB
086	BB
089	BB
092	BB
095	BB
096	BB
097	BB
099	BB
100	BB
101	BB
106	BB	3	2	3
108	BB	2
111	BB	2	2	2
112	BB	1
114	BB	2	2	4
116	BB	3	3
119	BB		2
120	BB		2
122	BB	2
123	BB	1
127	BB		2
130	BB		1
131	BB	2
134	BB	2
135	BB	3
136	BB		2
137	BB		1
144	BB		3
153	BB		2
155	BB	2
157	BB		3
162	BB		1
167	BB	2
169	BB	2
177	BB		3
181	BB	2		3
184	BB	1		3
188	BB	2	3
191	BB	2
201	BB	2
202	BB	2
203	BB	2
206	BB	2
207	BB	2
208	BB	2	2
209	BB	4
216	BB	2
219	BB	3	2	2
225	BB	2
227	BB	2
230	BB	3
232	BB	3
233	BB	3
239	BB	3	3	3
240	BB	2
249	BB	3	3	1
251	BB	4	3	3
269	BB	3
272	BB	3
274	BB	3	3
279	BB	3	4
281	BB	2	3
283	BB	3	3	3
284	BB	3	3	3
286	BB	2
295	BB	2
297	BB	3
298	BB	3
299	BB	2
313	BB	2
315	BB	2
331	BB	3
332	BB	3	3	3
335	BB	2
339	BB	3	3
340	BB	2	2
321	BB	2	2	4
322	BB	2	3
323	BB	2	3	4
326	BB	1	2	1
328	BB	3	2	2
341	BB	4	4	5
342	BB	3
343	BB	3	3
344	BB	3
346	BB	3
348	BB	3
352	BB	3	2	3
353	BB	3	3	4
356	BB	4	3
359	BB	2
360	BB	2	3
364	BB	2
368	BB	2	3
369	BB	2	2
371	BB	2	2
372	BB	2	3
375	BB	3	2
376	BB	2	2	3
378	BB	3	3	3
379	BB	2
380	BB	1
383	BB	1
385	BB	2
387	BB	1	2	2
388	BB	3	2
389	BB	2	3
392	BB	1	3
394	BB	1	2
396	BB	2
398	BB	2
400	BB	2	3	6
401	BB	3	4	3
402	BB	3	4
403	BB	2	5	3
404	BB	2	1
405	BB	4	3	3
407	BB	3	3
408	BB	3	4	5
415	BB	3	2
416	BB	2	3
417	BB	2
421	BB	2	2
425	BB	2
426	BB	2
427	BB	1
428	BB	1
430	BB	2	2
433	BB	5
435	BB	2
436	BB	3	2
437	BB	3	4
443	BB	3
450	BB	1
451	BB	2
453	BB	3	3
455	BB	3
461	BB	2	4	2
466	BB	4	4	4
468	BB	4	4	4
470	BB	4	4
471	BB	4	4	4
473	BB	2	2
477	BB	4
480	BB
482	BB
483	BB
485	BB
486	BB
487	BB
489	BB
490	BB
493	BB
496	BB
497	BB
498	BB

## Sheet: Table S2
Table S2. Numbers of ewes in estrus among the three FecB genotype groups after CIDR removal
Time after CIDR removal	0	6	12	18	24	30	36	42	48	54	60	66	72	78	84	90	96
BB	0	0	0	0	5	9	13	14	14	11	11	7	5	1	1	0	0
+B	0	0	2	6	11	14	16	15	14	10	7	4	3	1	0	0	0
++	0	0	0	1	8	14	19	21	22	19	17	10	7	6	2	1	0
Total	0	0	2	7	24	37	48	50	50	40	35	21	15	8	3	1	0

## Sheet: Table S3
Table S3. Raw data of endocrine profiles of reproductive hormone (FSH, LH, E2, P4) in three FecB genotypes ewes
FSH
Genotype	BB	BB	BB	BB	BB	BB	BB	BB	+B	+B	+B	+B	+B	+B	+B	+B	++	++	++	++	++	++	++
ID	2	4	22	23	25	26	32	33	10	11	13	14	41	42	46	47	16	17	49	50	51	54	55
0	4.26667	3.38667	3.72667	4.12	4.01	3.16	4.14	3.03667	3.70333	3.68333	3.53667	3.67	4.10667	4.16667	3.89	3.73	3.39333	3.93333	3.32	3.71	3.94333	2.34333	3.11333
6	3.42667	3.56667	3.21667	4.08	3.44667	3.89667	3.6	3.74333	3.06	3.58333	3.74667	3.09	3.85	3.69667	3.84667	3.95667	3.19667	4.28667	3.42667	4.47333	3.1	2.81333	2.97333
9	4.04333	2.93	3.44	3.22667	3.40667	3.26333	2.83667	3.51333	2.93667	3.75333	3.81667	2.66	3.79333	2.97667	3.91333	3.26667	3.58333	3.19	3.63333	3.68667	3.20333	2.91667	2.18
12	4.10667	3.67667	3.3	2.93333	3.64333	3.91667	3.08667	3.98333	2.53333	3.95667	3.24	3.11333	3.34333	3.58667	3.64667	3.21333	3.05	3.87667	3.96667	3.84333	2.88	3.1	1.95333
15	3.79333	2.91333	3.95	2.86333	3.66	3.61333	3.39	3.31333	2.39667	3.25667	3.19	3.35333	3.89333	3.76333	3.45	3.85333	2.61333	3.48	4.38333	3.02667	3.46667	2.4	2.38
18	3.77667	3.29667	3.25	3.19333	3.57	3.32333	3.55667	3.31	3.11333	3.47333	3.92333	3.56333	3.69333	3.79667	3.00667	3.99667	3.34	4.06667	3.12667	3.75333	3.23333	2.69333	2.23333
21	3.22	3.12	3.28	2.99333	2.77667	3.67	4.32333	3.44333	3.13667	3	3.82333	2.50333	3.84	3.92	2.92	3.20333	2.31	3.81	4.33	4.09333	2.17667	2.76667	2.72667
24	3.67667	3.66667	3.72333	4.37333	2.08667	4.77667	4.26	3.63333	3.06333	3.25333	2.75	3.39333	3.16333	4.05667	3.84667	3.5	3.13667	3.42	3.50667	4.52	2.94667	3.50333	3.40333
27	3.43667	3.69667	4.85333	4.13667	3.91333	3.80333	4.21667	3.95333	2.99333	4.14333	3.92333	3.9	3.40667	4.04	3.86	2.99667	3.75667	3.8	4.2	4.33333	3.78	3.02	2.91667
30	3.31	3.13667	3.57667	3.34333	3.69333	3.24	3.96	3.4	2.66667	4.36	2.91667	4.04667	2.71333	4.10667	3.11	3.41	2.9	3.17	3.47667	3.87667	3.30333	2.52667	2.93667
33	4.11333	3.33		3.56333	4.03667	3.00667	4.18667	3.57667	3.06	3.7	3.54	3.38333	3.32	3.54667	4.15	2.93667	3.74	3.34	3.49333	4.18667	3.57	2.25667	2.89333
36	3.36333	3.22667	2.85	3.51667	2.93333	3.09333	3.25	3.68667	2.76	3.86667	3.12667	3.04333	3.58333	3.03667	3.56	3.64333	3.24	4.01	3.41667	4.50667	2.71667	2.34	2.81
42	3.96	4.07667	2.94333	2.97667	3.18	3.39	2.59667	3.02667	2.93	3.84	3.61667	2.44	3.37333	2.91667	3.63333	3.4	3.06667	3.42333	2.33333	3.36667	3.15333	2.10667	1.69
48	3.46333	3.31333	2.95333	2.61667	3.00333	2.83333	2.88333	3.25667	1.73333	3.17667	2.97667	2.83333	3.31667	3.17667	3.18	2.75	2.46667	3.20333	2.78333	3.19	2.9	2.85667	1.69667
54	3.69333	2.44	3.68333	2.91	3.12333	2.77333	2.81333	2.96667	2.69667	3.36	2.98333	2.92	2.83333	2.14	2.76333	2.90333	2.31667	2.83	2.69333	2.65333	3.08	2.08667	1.15
60	3.49667	2.75333	2.57333	4.08	3.40667	3.48333	4.03667	2.42667	2.54	2.97	2.55	3.29	3.62333	3.78667	3.93333	3.60667	3.35	3.70333	2.19	3.94	2.99667	2.26333	2.96333
66	3	2.84	2.61	4.09667	2.28333	3.29	2.97667	3.66	1.8	2.83667	2.76333	2.07	3.39333	2.55667	4.01333	4.50667	3.08	2.50333	4.36333	3.88667	1.84333	2.60333	2.18333
72	5.26333	3.89333	4.25333	3.88667	3.55333	4.38	2.94	4.67333	1.37333	4.28667	3.06333	3.37333	3.88667	3.73	7.80667	2.80333	4.81	2.75333	3.32	5.21667	2.98667		2.27
78	4.10333	3.64667	3.65333	2.54	3.80333	3.84333	3.25333	3.86667	2.50333	4.31	2.28333	3.32667	2.09667	3.42333	4.31333	3.28333	3.28333	3.20667	3.57667	1.96333	3.31333	2.38	3.4
84	3.61333	2.55333	2.4	3.41333	3.46	2.55667	3.58333	2.91333	2.12333	3.54667	2.45333	3.06	2.43333	3.39	2.01667	2.71667	2.15667	3.01333	2.54667	3.54667	3.20667	1.13	2.65333
90	2.67667	2.53333	2.40333	2.03	2.69	2.62667	1.21667	1.42	2.47667	1.51333	2.58	2.47667	2.43333	2.73667	2.25	2.83333	2.27667	2.15667	1.35	0.826667	1.71667	2.04333	2.29667
96	2.79667	2.17667	2.82333	3.49	1.96333	3.57667	2.71	2.7	1.88333	5.5	2.63333	1.43667	4.09333	3.67667	3.44333	2.45333	3.16	2.23667	3.11667	3.6	2.17667	2.55333	2.58
120	1.49	3.26	3.03667	3.19333	2.79	3.32333	2.53	4.41667	0.916667	3.40667	2.64333	3.22333	2.47333	3.39667	2.43667	2.03	3.05333	1.79333	3.71	2.09	2.49667	3.76667	1.56
LH
Genotype	BB	BB	BB	BB	BB	BB	BB	BB	+B	+B	+B	+B	+B	+B	+B	+B	++	++	++	++	++	++	++
ID	2	4	22	23	25	26	32	33	10	11	13	14	41	42	46	47	16	17	49	50	51	54	55
0	5.02333	5.49333	3.99667	4.71667	5.12667	4.26	5.95	6.09667	5.65333	4.68333	5.61333	4.37333	6.38	5.97333	4.93	3.65	6.45667	5.42	4.11333	6.47667	4.31667	3.42	6.05667
6	4.58333	5.23	4.56667	5.66667	5.04	4.77333	5.43	5.33667	4.33333	4.65667	5.35333	5.38	5.57667	4.98333	4.48333	4.23333	6.29333	5.07333	4.67	6.99	4.49	3.67333	4.63
9	4.35	4.10333	5.12667	4.15667	5.65333	4.55333	4.91	5.19333	4.37	5.03	4.67	3.5	6.51667	4.61667	4.88333	4.24	5.63	5.14	4.96667	4.97	3.85667	3.48333	5.26
12	5.00333	4.22333	4.88	4.75333	5.48333	4.28667	3.81	5.87	4.53333	5.64667	6.02	3.64667	4.66667	4.94	4.40333	5.5	7.72667	5.75667	5.15667	5.70667	4.49	4.89333	4.37667
15	6.44	4.89333	3.82	3.41	5.84667	4.44333	5.23667	4.15333	6.17	4.84	5.96667	4.6	5.65	4.54667	4.46333	4.15667	6.41667	5.22667	5.89	4.42333	4.54667	4.02333	4.3
18	5.52	6.74667	5.48667	3.95	5.75	4.02333	5.58	4.93	4.30667	4.68333	6.05333	6.05667	4.77333	6.75333	3.7	4.65	5.98	5.20333	5.36	4.67	3.08	3.29667	4.12667
21	4.93333	5.23667	4.91667	3.29667	5.31667	4.28333	7.79667	4.01667	4.93333	3.89667	5.82667	4.52333	6.15667	5.59667	5.67	4.85	5.82667	5.61	5.94667	5.62333	4.17333	5.21	6.53667
24	4.44333	6.66333	5.74	5.47333	4.40333	5.70667	4.70667	6.33	5.16333	5.13333	5.84667	4.68667	5.31667	6.99667	5.34333	4.04667	5.96667	4.72333	5.33333	6.48	4.27	5.61667	4.67
27	4.21	4.21333	5.48	3.86	4.34	3.93333	6.09667	4.98333	4.76667	3.93333	4.74	5.35667	4.58	6.70333	7.59333	3.82667	6.21667	4.27333	7.49	6.29	4.62	6.1	6.57333
30	3.70667	5.51667	5.87667	5.59667	6.57667	4.12	6.25	6.93333	5.87333	7.24667	5.79	6.71667	7.55667	6.83667	5.00333	3.47	6.65667	4.57667	5.84333	6.85	4.77333	4.17667	6.05333
33	6.10333	4.30333	4.98333	5.45	7.03	4.99333	8.13333	5.77333	6.37	6.47333	5.45333	5.34667	6.05	6.64333	6.38333	5.05333	7.21	6.16667	6.75667	7.25667	6.14	3.53	7.09333
36	4.60333	4.39	3.56667	5.88	5.65	5.15333	6.03667	7.42667	6.45	6.09333	7.05333	5.34	6.61667	7.05	8.10667	5.47	9.17333	6.57667	5.88333	8.25333	5.34333	5.53667	5.32333
42	5.20667	6.87667	5.70333	4.19667	5.68667	6.31	6.50333	7.81667	6.40333	8.39	7.92667	4.48333	7.32667	5.03333	6.76667	4.19333	7.58	4.95	6.39	6.45	7.02333	6.65667	6.04
48	6.54	7.96667	6.20333	4.52333	7.08333	8.67667	6.16	7.90667	4.78333	6.32333	6.48667	5.76333	6.31	6.84333	5.67667	5.84333	7.92667	6.50667	6.44	6.62667	6.26	7.83	4.75
54	6.86667	5.96	8.01	4.36667	8.59333	6.54	7.20667	6.83333	5.93667	5.65333	6.91	6.47667	7.26667	8.39333	5.36667	6.77	5.76333	7.39	9.03	7.10667	7.26667	5.90667	7.23
60	4.69	7.94667		7.66333	5.89667	6.99333	8.31667		6.93667	8.81	8.87	7.52667	6.07	5.33667	5.14	8.67		8.95333	4.72333	7.64333		4.56333	7.19333
66		9.21333	4.13667	8.93333	5.13	9.36333	5.43333	8.83	9.67333	6.45333	6.41667	4.55	7.13667	8.79	10.9267	7.47667	8.19667	7.83333	8.15667	9.61	7.30333	7.66	6.24333
72	4.8	9.86333	7.08333	7.6	5.49	9.82	3.83		3.92	9.21667	6.45333	10.42	4.18	6.9	5.93	5.51	7.98667	5.52	6.34667	6.09	3.02667	4.80333	4.86333
78	4.53333	6.38333	5.45	3.87333	5.53667	12.62	5.52333	6.06667	3.35667	5.81333	2.69333	4.93	2.08	5.49333	4.87	7.06667	7.83333	6.19333	6.03	8.06667	4.14333	4.56333	6.90333
84	4.19	4.12667	4.87	7.04667	5.81	5.06	6.41667	6.29667	3.37333	6.86333	4.80333	5.76	8.41	9.18	3.31333	7.84667	3.25333	7.15667	5.71	7.81667	4.99667	3.44	7.69667
90	7.57	7.21333	6.52	6.36333	6.27667	6.45333	6.77333	4.44	5.41	6.31333	6.17	6.64667	8.91333	6.57667	6.9	6.75333	7.68	8.67	7.19333	8.12333	5.38667	4.05333	4.19
96	4.63	6.36333	4.45667	5.81333	6.36667	5.40333	4.36	3.99667	3.54667	5.91333	6.63333	5.98333	5.52333	5.50667	4.91333	4.59667	6.22667	6.45333	5.01	7.17333	6.70333	7.12	8.37333
120	7.83333	7.92667	8.22	5.74333	5.28	7.60333	3.46	8.33667	2.94	8.18	6.79333	7.24667	4.48667	4.47	5.59333	4.20333	2.98667	9.92667	6	5.59	4.83667	3.91667	3.59
P4
Genotype	BB	BB	BB	BB	BB	BB	BB	BB	+B	+B	+B	+B	+B	+B	+B	+B	++	++	++	++	++	++	++
ID	2	4	22	23	25	26	32	33	10	11	13	14	41	42	46	47	16	17	49	50	51	54	55
0	0.113333	0.16	0.153333	0.14	0.156667	0.193333	0.26	0.0833333	0.56	0.0566667	0.103333	0.18	0.193333	0.283333	0.07	0.206667	0.173333	0.126667	0.0733333	0.183333	0.266667	0.246667	0.23
6	0.0833333	0.07	0.0533333	0.176667	0.0666667	0.136667	0.113333	0.0833333	0.18	0.116667	0.0633333	0.13	0.103333	0.18	0.123333	0.176667	0.05	0.0766667	0.04	0.173333	0.0866667	0.14	0.113333
9	0.0933333	0.126667	0.0866667	0.0633333	0.113333	0.07	0.08	0.0866667	0.15	0.103333	0.116667	0.06	0.113333	0.0733333	0.0933333	0.126667	0.106667	0.03	0.0533333	0.106667	0.12	0.163333	0.103333
12	0.0933333	0.146667	0.13	0.0666667	0.13	0.13	0.0466667	0.136667	0.12	0.0833333	0.0733333	0.136667	0.0966667	0.146667	0.143333	0.15	0.0866667	0.0966667	0.0833333	0.0533333	0.116667	0.246667	0.0666667
15	0.106667	0.113333	0.173333	0.0666667	0.116667	0.0833333	0.0933333	0.0666667		0.07	0.0866667	0.223333	0.113333	0.276667	0.0666667		0.1	0.0933333	0.0866667	0.166667	0.0833333	0.0966667	0.1
18	0.0766667	0.106667	0.0966667	0.0833333	0.1	0.103333		0.03		0.05	0.05	0.15	0.13	0.18	0.0566667		0.02	0.173333	0.0666667	0.0866667	0.08	0.18	0.193333
21	0.0666667		0.1	0.05	0.0466667	0.0933333	0.136667	0.0666667		0.03	0.11	0.0966667			0.226667		0.0733333	0.06	0.156667		0.193333		0.273333
24	0.116667		0.19	0.143333	0.04		0.13	0.0933333			0.136667		0.133333		0.13		0.17	0.14	0.123333		0.123333		0.14
27	0.113333		0.13	0.0666667	0.123333	0.116667	0.143333	0.08		0.133333	0.05		0.156667	0.13	0.103333		0.0933333	0.0533333	0.113333	0.0533333	0.0666667	0.0733333	0.0733333
30	0.0666667	0.0733333	0.153333	0.103333	0.133333	0.13	0.12	0.0866667	0.07	0.08	0.0366667	0.13	0.0933333	0.146667	0.133333	0.136667	0.09	0.0766667	0.12	0.0933333	0.113333	0.136667	0.156667
33	0.0833333	0.1	0.12	0.146667	0.1	0.123333	0.14	0.0733333	0.17	0.11	0.0766667	0.256667	0.153333	0.166667	0.103333	0.166667	0.106667	0.106667	0.0766667	0.143333	0.14	0.143333	0.2
36	0.0533333	0.11	0.06	0.12	0.103333	0.123333	0.136667	0.116667	0.21	0.0933333	0.12	0.136667	0.113333	0.13	0.14	0.173333	0.14	0.1	0.08	0.183333	0.123333	0.14	0.153333
42	0.0366667	0.103333	0.13	0.136667	0.126667	0.116667	0.19	0.0933333	0.256667	0.123333	0.2	0.136667	0.153333	0.166667	0.146667	0.103333	0.133333	0.0833333	0.0833333	0.193333	0.106667	0.133333	0.166667
48	0.133333	0.0633333	0.0666667	0.123333	0.0866667	0.13	0.0966667	0.09	0.183333	0.116667	0.0866667	0.12	0.146667	0.06	0.0633333	0.08	0.11	0.0966667	0.07	0.186667	0.08	0.133333	0.15
54	0.0633333	0.0633333	0.166667	0.0933333	0.123333	0.126667	0.0833333	0.09	0.18	0.09	0.0766667	0.0833333	0.116667	0.106667	0.116667	0.0866667	0.1	0.0733333	0.06	0.123333	0.113333	0.17	0.0933333
60	0.116667	0.19	0.133333	0.28	0.146667	0.203333	0.266667	0.126667	0.206667	0.103333	0.12	0.203333	0.21	0.273333	0.186667	0.263333	0.186667	0.19	0.18	0.283333	0.213333	0.313333	0.213333
66	0.116667	0.23	0.123333	0.116667	0.0833333	0.136667	0.0766667	0.123333	0.166667	0.106667	0.2	0.18	0.183333	0.193333	0.223333	0.246667	0.106667	0.153333	0.103333	0.22	0.186667	0.233333	0.213333
72	0.14	0.25	0.146667	0.13	0.113333	0.13	0.2	0.166667	0.153333	0.213333	0.0966667	0.156667	0.2		0.143333	0.153333	0.17	0.0833333	0.176667	0.266667	0.116667	0.173333	0.0966667
78	0.09	0.153333	0.113333	0.0633333	0.186667	0.176667	0.193333	0.1	0.183333	0.11	0.0833333	0.306667	0.113333	0.256667	0.14	0.15	0.0733333	0.13	0.14	0.113333	0.286667	0.243333	0.143333
84	0.163333	0.123333	0.13	0.156667	0.13	0.16	0.216667	0.0966667	0.236667	0.1	0.126667	0.18	0.16	0.183333	0.0833333	0.113333	0.0766667	0.17	0.0966667	0.18	0.176667	0.09	0.28
90	0.08	0.213333	0.143333	0.183333	0.116667	0.0966667	0.256667	0.0333333	0.246667	0.156667	0.313333	0.163333	0.27	0.136667	0.143333	0.14	0.176667	0.213333	0.0733333	0.286667	0.0933333	0.16	0.233333
96	0.0433333	0.166667	0.136667	0.186667	0.11	0.193333	0.206667	0.0766667	0.113333	0.143333	0.213333	0.173333	0.313333	0.0933333	0.116667	0.22	0.0966667	0.103333	0.166667	0.336667	0.136667	0.246667	0.133333
120	0.15	0.27	0.226667	0.1	0.0833333	0.17	0.19	0.0933333	0.21	0.146667	0.21	0.303333	0.306667	0.223333	0.3	0.266667	0.26	0.0666667	0.153333	0.566667	0.253333	0.26	0.106667
E2
Genotype	BB	BB	BB	BB	BB	BB	BB	BB	+B	+B	+B	+B	+B	+B	+B	+B	++	++	++	++	++	++	++
ID	2	4	22	23	25	26	32	33	10	11	13	14	41	42	46	47	16	17	49	50	51	54	55
0	10.2067	3.73333	7.69333	10.68	8.26667	5.39333	14.2	5.89667	9.99333	6.5	8.01667	10.2567	11.6267	9.79	14.8433	9.09	8.09	6.91333	7.63	10.9967	14.73	7.27	9.57667
6	13.2333	6.20667	8.96667	9.93	8.74667	7.44333	14.7067	8.04	8.46	9.99667	7.32333	7.07	9.28333	5.38	9.59667	8.13	8.9	8.30333	5.70333	9.2	9.56	8.86333	9.52
9	11.43	6.01333	9.77	9.42667	9.78333	11.8367	15.0833	8.32667	8.48333	8.62667	8.23333	9.93333	12.0833	5.12333	12.72	7.99	11.8033	10.4333	9.01667	8.09667	12.29	10.3633	8.84
12	13.0533	9	10.3833	8.14333	9.10667	11.2233	10.8833	9.62333	6.75	13.0233	11.2567	10.3967	13.9467	4.91333	9.93333	9.64333	10.1567	11.0167	10.0033	9.23667	14.5133	10.44	8.13
15	15.5833	7.68667	15.01	8.43333	11.9233	13.3667	12.45	10.7533	8.61667	11.4533	9.66333	11.39		8.45333	10.6167	9.57667	8.52	12.1633	10.8533	9.36	14.12	8.67333	8.91333
18	13.66	10.19	11.18	9.9	12.41	12.9533	18.71	8.03	12.6067	11.1767	9.53	13.4667	16.0633	8.22333	10.06	11.5	7.29333	13.0867	16.78	10.5867	12.5267	11.6433	10.2133
21	11.6767	8.06667	11.55	12.3967	10.22	10.97	15.46	12.3333	13.1833	8.21	11.1033	10.3433	16.7767	7.40333	6.67333	4.29	8.99	10.8167	5.95	16.46	4.96	7.98667	13.7833
24	10.37		8.15333	17.08	15.5067		16.4733	8.52667	8.75	10.06	6.08667	8.37	14.1967	7.72333	12.6233	5.43	11.0967	7.54667	9.88667	12.1433	7.74	10.42	12.3933
27	25.3333	9.84333	17.43	19.01	17.4867	14.04	23.5467	11.6133	9.72	11.5133	8.97	12.32	16.7933	12.03	17.19	8.58667	16.61	13.9033	10.2767	9.00333	14.61	8.15667	9.45
30	17.3267	8.96333	8.54333	9.70667	8.47333	9.72	12.6067	10.54	9.27333	8.71	6.65	10.4333	12.69	5.46	8.95	10.8	6.99	9.55667	8.46667	10.6133	11.7567	9.45333	9.68
33	14.1967	6.12667	9.16	8.37667	10.6867	8.46667	17.2133	6.08333	8.8	7.87667	11	6.07333	15.73	6.45	9.1	9.80333	11.4	10.2267	11.1567	9.41667	14.8067	8.81667	5.61667
36	11.94	9.68667	12.0567	7.72667	7.3	12.7867	10.1233	7.39	11.6833	7	10.06	10.4667	15.5933	5.64	7.48333	12.68	10.25	11.93	10.15	9.99	9.31667	11.97	7.41333
42	16.0567	9.78333	16.8667		7.75333	15.66	15.6633	8.23	13.02		9.10667	9.53667	14.9467	10.03	9.61333	14.5133	7.02667	9.27	15.28	12.1367	14.57		10.2267
48	12.98	7.3	16.5567	7.41	6.59	10.3933	16.4967	10.0133	7.36	6.39	9.5	9.55667	8.22333	10.78	13.34	5.64667	6.23333	6.26667	8.72667	5.91333		12.5333	6.54
54	15.0333	5.73667	15.9667	8.04333	5.69	9.71333	14.3033	9.38	12.2167	7.49333	9.02333	10.47	11.01	9.38333	10.64	10.21	6.70333	8.5	10.2733	7.36333	11.3533	4.39333	9.36667
60	19.0367	17.9233	21.34	13.09	11.1367	18.7567	17.74	16.3867	9.59667	14.21	14.2533	12.3267	20.0267	23.5667	12.9633	18.09	11.3933	9.03333	16.4467	14.33	15.3067		17.5067
66	19.2033	10.34	18.5933	9.73333	15.3033	14.64	16.91	11.98	12.41	13.5467	16.73	20.7767	17.7767	14.8967	17.2467	10.6567	10.6667	11.7833	15.7467	9.94667	17.3867	19.9833	13.0733
72	16.48	11.0567	13.4733	14.86	17.3667	13.6867		14.1	13.2167		6.13333	15.9067	19.2967	15.5867	8.68667	11.3933	12.13	10.2133	8.06667		10.46	11.53	13.3567
78	14.95	9.24	11.8733	23.9067	13.1467	23.2533	22.2667	17.5167	20.03	5.62333	12.0967	10.5967	24.4467	9.39667	14.8267	7.57333	8.12	17.24	15.0167	11.6067	27.7933	16.24	12.5167
84	19.2367	15.4567	11.84	15.7933	9.25667	14.6767	22.16	10.56	20.4467	11.4367	12.6367	11.5467	15.1467	12.1	15.0233	10.9733	12.1667	6.07333	18.1233	15.4467	11.23	19.73	19.51
90	18.18	10.3	22.97	10.1667	15.12	19.4567		10.39	11.0967	30.5333	23.63	9.81667	20.61	10.4833	13.7833	11.23	11.9167	9.32	17.2167	14.1033	14.7167	13.5967	18.8433
96	11.7033	9.19333	13.0767	17.96	15.1733	26.3733	18.3833	9.4	12.82	12.8633	7.64667	10.3067	23.0333	18.98	9.36667	8.80667	11.4333	8.60667	8.37667	15.1767	35.9733	8.95333	6.34667
120	35.61		7.83333	10.3333	11.7233	9.92333		10.9833	15.0267	13.5667	7.79333	8.40667	15.1833	10.0567	19.8333	11.8933	11.94	8.21667	9.46	10.0067	22.66	12.3233	13.4733

## Sheet: Table S4
Table S4. Raw data of FSH, LH, E2 and P4 concentration before and after initiation of first estrus (Hour 0 is the initiation of first estrus) in three FecB genotype ewes.
FSH
Genotype	BB	BB	BB	BB	BB	BB	BB	BB	B+	B+	B+	B+	B+	B+	B+	B+	++	++	++	++	++	++	++
ID	2	4	22	23	25	26	32	33	10	11	13	14	41	42	46	47	16	17	49	50	51	54	55
-12	3.67667	3.67667	3.57667	2.93333	3.64333	3.91667	3.08667	3.63333	2.53333	3.95667	3.53667	3.09	3.34333	4.05667	3.84667	3.99667	3.13667	4.06667	3.12667	4.52	2.88	3.50333	2.97333
-9	3.43667	2.91333		2.86333	3.66	3.61333	3.39	3.95333	2.39667	3.25667		2.66	3.89333	4.04	3.91333	3.20333	3.75667	3.81	4.33	4.33333	3.46667	3.02	2.18
-6	3.31	3.29667	2.85	3.19333	3.57	3.32333	3.55667	3.4	3.11333	3.47333	3.74667	3.11333	3.69333	4.10667	3.64667	3.5	2.9	3.42	3.50667	3.87667	3.23333	2.52667	1.95333
-3	4.11333	3.12		2.99333	2.77667	3.67	4.32333	3.57667	3.13667	3	3.81667	3.35333	3.84	3.54667	3.45	2.99667	3.74	3.8	4.2	4.18667	2.17667	2.25667	2.38
0	3.36333	3.66667	2.94333	4.37333	2.08667	4.77667	4.26	3.68667	3.06333	3.25333	3.24	3.56333	3.16333	3.03667	3.00667	3.41	3.24	3.17	3.47667	4.50667	2.94667	2.34	2.23333
3		3.69667		4.13667	3.91333	3.80333	4.21667		2.66667	4.14333	3.19	2.50333	3.40667		2.92	2.93667		3.34	3.49333		3.78		2.72667
6	3.96	3.13667	2.95333	3.34333	3.69333	3.24	3.96	3.02667	3.06	4.36	3.92333	3.39333	2.71333	2.91667	3.84667	3.64333	3.06667	4.01	3.41667	3.36667	3.30333	2.10667	3.40333
9		3.33		3.56333	4.03667	3.00667	4.18667		2.76	3.7	3.82333	3.9	3.32		3.86						3.57		2.91667
12	3.46333	3.22667	3.68333	3.51667	2.93333	3.09333	3.25	3.25667		3.86667	2.75	4.04667	3.58333	3.17667	3.11	3.4	2.46667	3.42333	2.33333	3.19	2.71667	2.85667	2.93667
LH
Genotype	BB	BB	BB	BB	BB	BB	BB	BB	B+	B+	B+	B+	B+	B+	B+	B+	++	++	++	++	++	++	++
ID	2	4	22	23	25	26	32	33	10	11	13	14	41	42	46	47	16	17	49	50	51	54	55
-12	4.44333	4.22333	5.87667	4.75333	5.48333	4.28667	3.81	6.33	4.53333	5.64667	5.61333	5.38	4.66667	6.99667	4.48333	4.65	5.96667	5.20333	5.36	6.48	4.49	5.61667	4.63
-9	4.21	4.89333	4.98333	3.41	5.84667	4.44333	5.23667	4.98333	6.17	4.84		3.5	5.65	6.70333	4.88333	4.85	6.21667	5.61	5.94667	6.29	4.54667	6.1	5.26
-6	3.70667	6.74667	3.56667	3.95	5.75	4.02333	5.58	6.93333	4.30667	4.68333	5.35333	3.64667	4.77333	6.83667	4.40333	4.04667	6.65667	4.72333	5.33333	6.85	3.08	4.17667	4.37667
-3	6.10333	5.23667		3.29667	5.31667	4.28333	7.79667	5.77333	4.93333	3.89667	4.67	4.6	6.15667	6.64333	4.46333	3.82667	7.21	4.27333	7.49	7.25667	4.17333	3.53	4.3
0	4.60333	6.66333	5.70333	5.47333	4.40333	5.70667	4.70667	7.42667	5.16333	5.13333	6.02	6.05667	5.31667	7.05	3.7	3.47	9.17333	4.57667	5.84333	8.25333	4.27	5.53667	4.12667
3		4.21333		3.86	4.34	3.93333	6.09667		4.76667	3.93333	5.96667	4.52333	4.58		5.67	5.05333		6.16667	6.75667		4.62		6.53667
6	5.20667	5.51667	6.20333	5.59667	6.57667	4.12	6.25	7.81667	5.87333	7.24667	6.05333	4.68667	7.55667	5.03333	5.34333	5.47	7.58	6.57667	5.88333	6.45	4.77333	6.65667	4.67
9		4.30333		5.45	7.03	4.99333	8.13333		6.37	6.47333	5.82667	5.35667	6.05		7.59333						6.14		6.57333
12	6.54	4.39		5.88	5.65	5.15333	6.03667	7.90667	6.45	6.09333	5.84667	6.71667	6.61667	6.84333	5.00333	4.19333		4.95	6.39	6.62667	5.34333	7.83	6.05333
E2
Genotype	BB	BB	BB	BB	BB	BB	BB	BB	B+	B+	B+	B+	B+	B+	B+	B+	++	++	++	++	++	++	++
ID	2	4	22	23	25	26	32	33	10	11	13	14	41	42	46	47	16	17	49	50	51	54	55
-15	11.6767	6.01333	17.43	9.42667	9.78333	11.8367	15.0833	12.3333	8.48333	8.62667			12.0833	7.40333		9.57667	8.99	12.1633	10.8533	16.46	12.29	7.98667
-12	10.37	9	8.54333	8.14333	9.10667	11.2233	10.8833	8.52667	6.75	13.0233	8.01667	7.07	13.9467	7.72333	9.59667	11.5	11.0967	13.0867	16.78	12.1433	14.5133	10.42	9.52
-9	25.3333	7.68667	9.16	8.43333	11.9233	13.3667	12.45	11.6133	8.61667	11.4533		9.93333	18.5733	12.03	12.72	4.29	16.61	10.8167	5.95	9.00333	14.12	8.15667	8.84
-6	17.3267	10.19	12.0567	9.9	12.41	12.9533	18.71	10.54	12.6067	11.1767	7.32333	10.3967	16.0633	5.46	9.93333	5.43	6.99	7.54667	9.88667	10.6133	12.5267	9.45333	8.13
-3	14.1967	8.06667		12.3967	10.22	10.97	15.46	6.08333	13.1833	8.21	8.23333	11.39	16.7767	6.45	10.6167	8.58667	11.4	13.9033	10.2767	9.41667	4.96	8.81667	8.91333
0	11.94	6.41333	16.8667	17.08	15.5067	6.82667	16.4733	7.39	8.75	10.06	11.2567	13.4667	14.1967	5.64	10.06	10.8	10.25	9.55667	8.46667	9.99	7.74	11.97	10.2133
3		9.84333		19.01	17.4867	14.04	23.5467		9.72	11.5133	9.66333	10.3433	16.7933		6.67333	9.80333		10.2267	11.1567		14.61		13.7833
6	16.0567	8.96333	16.5567	9.70667	8.47333	9.72	12.6067	8.23	9.27333	8.71	9.53	8.37	12.69	10.03	12.6233	12.68	7.02667	11.93	10.15	12.1367	11.7567	20.1833	12.3933
9		6.12667		8.37667	10.6867	8.46667	17.2133		8.8	7.87667	11.1033	12.32	15.73		17.19						14.8067		9.45
12	12.98	9.68667	15.9667	7.72667	7.3	12.7867	10.1233	10.0133	11.6833	7	6.08667	10.4333	15.5933	10.78	8.95	14.5133	6.23333	9.27	15.28	5.91333	9.31667	12.5333	9.68
P4
Genotype	BB	BB	BB	BB	BB	BB	BB	BB	B+	B+	B+	B+	B+	B+	B+	B+	++	++	++	++	++	++	++
ID	2	4	22	23	25	26	32	33	10	11	13	14	41	42	46	47	16	17	49	50	51	54	55
-15	0.0666667	0.126667	0.13	0.0633333	0.113333	0.07	0.08	0.0666667	0.15	0.103333			0.113333	0.23		0.253333	0.0733333	0.0933333	0.0866667	0.366667	0.12	0.31
-12	0.116667	0.146667	0.153333	0.0666667	0.13	0.13	0.0466667	0.0933333	0.12	0.0833333	0.103333	0.13	0.0966667	0.333333	0.123333	0.226667	0.17	0.173333	0.0666667	0.223333	0.116667	0.293333	0.113333
-9	0.113333	0.113333	0.12	0.0666667	0.116667	0.0833333	0.0933333	0.08	0.2	0.07		0.06	0.113333	0.13	0.0933333	0.3	0.0933333	0.06	0.156667	0.0533333	0.0833333	0.0733333	0.103333
-6	0.0666667	0.106667	0.06	0.0833333	0.1	0.103333		0.0866667	0.406667	0.05	0.0633333	0.136667	0.13	0.146667	0.143333	0.2	0.09	0.14	0.123333	0.0933333	0.08	0.136667	0.0666667
-3	0.0833333	0.226667		0.05	0.0466667	0.0933333	0.136667	0.0733333	0.256667	0.03	0.116667	0.223333	0.206667	0.166667	0.0666667	0.0233333	0.106667	0.0533333	0.113333	0.143333	0.193333	0.143333	0.1
0	0.0533333	0.123333	0.13	0.143333	0.04	0.21	0.13	0.116667	0.323333	0.23	0.0733333	0.15	0.133333	0.13	0.0566667	0.136667	0.14	0.0766667	0.12	0.183333	0.123333	0.14	0.193333
3		0.16		0.0666667	0.123333	0.116667	0.143333		0.326667	0.133333	0.0866667	0.0966667	0.156667		0.226667	0.166667		0.106667	0.0766667		0.0666667		0.273333
6	0.0366667	0.0733333	0.0666667	0.103333	0.133333	0.13	0.12	0.0933333	0.07	0.08	0.05	0.33	0.0933333	0.166667	0.13	0.173333	0.133333	0.1	0.08	0.193333	0.113333	0.133333	0.14
9		0.1		0.146667	0.1	0.123333	0.14		0.17	0.11	0.11	0.396667	0.153333		0.103333						0.14		0.0733333
12	0.133333	0.11	0.166667	0.12	0.103333	0.123333	0.136667	0.09	0.21	0.0933333	0.136667	0.13	0.113333	0.06	0.133333	0.103333	0.11	0.0833333	0.0833333	0.186667	0.123333	0.133333	0.156667

## Sheet: Table S5
Table S1. Gene expression in granulosa cells.
CYP17A1	BB	+B	++
1	2.92141	10.3867	0.132739
2	8.09296	1.3692	0.290511
3	2.63902	1.9816	2.51403
4	4.40762
CYP19A1	BB	+B	++
1	0.084788	0.357661
2	0.570382		0.028295
3	0.040667	0.080029	0.094078
4	0.194342	3.59668	0.267325
ESR1	BB	+B	++
1	1.04247	9.00047	0.52003
2	3.35582	3.90864	0.817902
3	0.759611		0.954842
4	3.08799	3.89962
FSHR	BB	+B	++
1	0.363493	0.920188	0.201195
2	0.323088	0.38	0.997692
3	0.159689	0.496546	0.449585
LHCGR	BB	+B	++
1	2.25012	2.30005	0.072126
2	0.344681		0.461158
3	1.20581	0.770215	0.537126
4	0.629961	1.18921	1.39474
INHA	BB	+B	++
1	1.61328	2.40605	0.099672
2	6.30574	4.52108	0.730353
3		1.59844	1.25701
4	4.26733	2.33486
